# Supplementary material for: Salicylic acid interferes with GFP fluorescence in vivo
Source: J Exp Bot. 2017 Mar 29;68(7):1689–96. doi: 10.1093/jxb/erx031 (PMC5441896; doi:10.1093/jxb/erx031)
Supplement: Supplementary Data [file erx031_Supplementary_Data.zip]

Archive with 1 entries (1 files):
- supplementary_figure_S1.pdf
